# Supplementary material for: Overexpression of LjPLT3 Enhances Salt Tolerance in Lotus japonicus
Source: Int J Mol Sci. 2023 Mar 8;24(6):5149. doi: 10.3390/ijms24065149 (PMC10048936; doi:10.3390/ijms24065149)
Supplement: Supplementary file 1 [file ijms-24-05149-s001.zip]

Archive with 1 entries (1 files):
- ijms-2228826-supplementary.pdf
